# Supplementary material for: Potassium augments growth, yield, nutrient content, and drought tolerance in mung bean (Vigna radiata L. Wilczek.)
Source: Sci Rep. 2024 Apr 23;14:9378. doi: 10.1038/s41598-024-60129-z (PMC11039697; doi:10.1038/s41598-024-60129-z)
Supplement: Supplementary file 1 — Supplementary Information. [file 41598_2024_60129_MOESM1_ESM.xlsx]

## Sheet: Data 4trh expt
							TDM						LAI						CGR							Yield and yield contributing traits												Strover nutrient content				Grain nutrient content						Legands
			Year	Rep	KL	GN	TDM20	TDM25	TDM35	TDM45	TDM55	TDMHar	LAI20	LAI25	LAI35	LAI45	LAI55	LAIHar	CGR1	CGR2	CGR3	CGR4	CGR5	RV	RD	PH	PPP	PL	SPP	TSWFP	TSWSP	TSWTP	TSWP	SYFP	SYSP	SYTP	SYP	N	P	K	S	N	P	K	S
			1	1	1	1	0.058	0.487	1.998	6.458	13.225	14.339	0.015	0.093	0.458	1.185	1.265	1.214	0.0032	0.115	0.356	0.625	0.059	5.8	0.388	57	21.3	9.36	12.8	39.42	37.36	33.45	37.64	299.67	590.45	610.3	1530.22	0.92	0.17	1.7	0.17	7.99	0.24	1.99	0.51			TDM=Total dy matter
			1	1	2	1	0.069	0.354	1.446	4.125	7.112	7.557	0.016	0.075	0.412	0.663	0.965	0.612	0.0036	0.086	0.194	0.326	0.012	2.6	0.211	40.2	11	7.26	7.68	32.96	32.15	29.98	31.26	238.67	340.12	380.54	960.45	0.62	0.14	1.1	0.13	6.88	0.21	2.1	0.36			LAI= Leaf area index
			1	1	3	1	0.081	0.299	2.111	3.887	6.665	8.115	0.014	0.056	0.415	0.564	1.112	0.598	0.004	0.087	0.257	0.288	0.029	2.4	0.251	38.26	11.2	6.54	9.16	34.45	32.24	28.96	31.28	260.24	378.45	360.45	1020.33	0.71	0.13	1.21	0.17	6.99	0.24	2.14	0.39			CGR=Crop growth rate
			1	1	4	1	0.068	0.389	2.056	3.785	8.226	10.112	0.02	0.123	0.4025	0.663	1.115	0.711	0.0035	0.111	0.274	0.412	0.038	3.4	0.241	38.14	15.1	8.15	9.54	35.69	32.65	30.24	32.65	270.89	345.65	400.12	1110.45	0.85	0.18	1.23	0.18	8.23	0.26	1.9	0.47			RV= Root volume
			1	1	5	1	0.078	0.374	2.1	3.954	9.332	9.668	0.018	0.112	0.4115	0.912	1.245	0.824	0.0038	0.097	0.297	0.456	0.048	4.2	0.224	41.25	14.9	8.13	9.56	36.1	35.68	31.06	33.87	278.64	375.12	450.16	1100.56	0.91	0.16	1.2	0.18	8.14	0.24	1.72	0.48			RD= Root density
			1	1	6	1	0.077	0.444	1.812	5.152	9.445	9.882	0.018	0.11	0.415	1.025	1.334	0.912	0.0036	0.124	0.288	0.422	0.061	4.6	0.312	45.8	15.9	8.34	10.55	37.12	35.9	30.87	33.62	257.65	390.45	520.12	1100.34	0.88	0.15	1.21	0.15	9.12	0.28	1.91	0.51			PH=Plant height
			1	1	7	1	0.089	0.41	2.115	5.123	10.224	10.557	0.017	0.057	0.377	1.112	1.251	1.025	0.0041	0.126	0.277	0.524	0.049	4.8	0.311	49.56	16.9	7.56	11.36	37.22	35.64	31.08	35.46	273.24	388.67	500.45	1168.24	0.98	0.21	1.47	0.24	9.23	0.24	2.01	0.62			PPP= pods per plant
			1	1	1	2	0.073	0.487	2.112	4.986	10.662	12.665	0.015	0.085	0.365	0.965	0.996	1.021	0.0034	0.099	0.296	0.622	0.057	3.9	0.351	50.45	16.9	6.88	10.87	35.31	35.24	30.45	32.98	599.21	210.45	470.89	1324.25	0.86	0.2	2.1	0.25	9.1	0.21	2.24	0.38			PL=Pod length
			1	1	2	2	0.056	0.351	1.123	1.996	3.996	3.998	0.014	0.114	0.321	0.299	0.512	0.321	0.0032	0.068	0.11	0.187	0.054	2.2	0.211	31.24	9.3	3.98	5.34	28.56	28.45	26.33	26.65	380.48	145.26	160.25	680.47	0.59	0.14	1.02	0.13	6.24	0.2	1.42	0.38			SPP= Seeds per pod
			1	1	3	2	0.093	0.352	1.421	3.124	6.331	5.886	0.015	0.116	0.299	0.368	0.765	0.443	0.0039	0.077	0.153	0.311	0.015	2.6	0.171	32.2	8.9	4.59	5.56	30.26	29.21	28.54	30.1	499.68	191.26	230.15	934.56	0.65	0.13	1.03	0.14	7.12	0.21	1.61	0.42			TSWFP=Thousant seed weight at first picking
			1	1	4	2	0.084	0.374	1.298	3.254	6.335	7.445	0.016	0.056	0.325	0.485	0.566	0.399	0.0044	0.092	0.201	0.314	0.029	2.1	0.162	39.47	12.1	6.1	6.17	31.9	32.21	29.27	31.25	538.97	190.24	225.78	960.45	0.78	0.17	1.11	0.13	7.14	0.23	1.71	0.44			TSWSP=Thousant seed weight at second picking
			1	1	5	2	0.093	0.374	2.114	3.524	7.115	6.665	0.018	0.058	0.412	0.662	0.814	0.465	0.0036	0.076	0.211	0.344	0.027	3.4	0.211	41.1	13.1	6.22	7.46	31.88	30.56	30.22	30.48	488.91	190.48	260.68	930.45	0.67	0.15	0.98	0.18	6.87	0.19	1.63	0.59			TSWTP=Thousant seed weight at third picking
			1	1	6	2	0.087	0.396	2.115	4.12	6.335	7.558	0.018	0.125	0.415	0.598	0.925	0.588	0.0047	0.114	0.186	0.299	0.039	3.8	0.231	43.57	15.1	6.34	8.37	32.96	31.26	30.06	32.26	510.24	177.26	320.16	1000.56	0.82	0.15	1.33	0.21	8.1	0.24	1.82	0.56			TSWP= Thousant seed weight pooled
			1	1	7	2	0.083	0.387	1.832	4.123	6.778	9.224	0.017	0.084	0.432	0.778	1.025	0.798	0.0037	0.112	0.194	0.346	0.048	4.2	0.243	44.91	14.9	6.23	9.62	33.74	33.64	30.07	33.25	560.48	196.34	270.45	1032.25	0.77	0.18	1.38	0.2	8.13	0.26	1.88	0.54			SYFP=Seed yield at first picking
			1	2	1	1	0.058	0.488	2.102	6.754	13.228	14.336	0.014	0.076	0.445	1.119	1.446	1.224	0.0028	0.132	0.457	0.633	0.066	6.3	0.387	62.3	22.1	10.24	12.47	39.15	38.45	33.01	37.45	299.67	565.87	635.48	1510.27	0.89	0.2	2.1	0.26	8.88	0.25	1.98	0.61			SYSP=Seed yield at second picking
			1	2	2	1	0.056	0.362	1.564	4.152	7.115	6.882	0.013	0.082	0.381	0.559	0.879	0.615	0.0025	0.084	0.253	0.327	0.017	3.4	0.198	40.21	11.1	7.1	8.16	32.65	31.26	29.1	30.88	238.77	350.42	370.97	970.53	0.69	0.13	0.99	0.13	7.12	0.21	1.73	0.36			SYTP=Seed yield at third picking
			1	2	3	1	0.077	0.378	1.658	3.887	6.778	7.661	0.015	0.128	0.365	0.815	0.772	0.715	0.0042	0.088	0.264	0.324	0.031	4.2	0.187	42.34	11.5	7.35	8.56	34.26	31.87	31.06	33.24	250.45	375.46	430.16	1054.56	0.73	0.17	0.98	0.13	7.2	0.24	1.72	0.51			SYP= seed yield pooled
			1	2	4	1	0.076	0.4	1.756	4.356	7.668	8.336	0.016	0.127	0.452	0.785	1.056	0.744	0.0036	0.118	0.268	0.426	0.038	3.5	0.198	45.38	12.9	6.88	9.45	36.22	35.48	29.97	32.66	263.57	382.64	460.48	1100.57	0.8	0.13	1.21	0.21	6.65	0.21	1.64	0.46
			1	2	5	1	0.097	0.482	1.845	5.112	7.554	10.119	0.017	0.096	0.394	1.118	1.113	0.832	0.0035	0.125	0.294	0.417	0.051	3.2	0.311	41.52	14.6	8.4	10.57	37.14	36.2	30.14	34.15	266.35	390.12	400.35	1058.45	0.81	0.16	1.13	0.2	8.12	0.21	1.78	0.5
			1	2	6	1	0.09	0.411	1.987	5.145	8.665	9.886	0.02	0.067	0.415	1.11	0.987	0.987	0.0041	0.096	0.311	0.532	0.043	4.3	0.302	53.26	15.5	7.25	11.34	35.67	35.48	29.99	33.75	267.56	380.45	480.49	1070.56	0.9	0.18	1.31	0.21	7.87	0.23	1.82	0.71
			1	2	7	1	0.082	0.433	1.658	5.145	8.779	11.448	0.016	0.088	0.412	1.224	0.886	1.035	0.0049	0.113	0.299	0.454	0.062	3.8	0.315	52.47	16.1	9.1	11.86	37.44	37.49	30.34	35.64	246.55	470.49	470.45	1230.12	0.78	0.18	1.51	0.26	8.2	0.25	1.96	0.61
			1	2	1	2	0.066	0.471	1.789	5.224	10.227	10.884	0.014	0.064	0.377	1.334	0.778	0.812	0.0034	0.134	0.311	0.422	0.055	3.9	0.298	52.64	19.1	7.34	9.57	34.52	31.59	29.51	32.58	549.24	236.91	450.69	1170.45	0.76	0.16	1.74	0.24	8.23	0.2	1.98	0.56
			1	2	2	2	0.063	0.323	1.125	1.897	3.994	3.776	0.015	0.092	0.322	0.287	0.389	0.199	0.0034	0.059	0.096	0.199	0.019	1.8	0.152	30.9	8.1	5.13	5.82	28.2	27.51	24.51	27.42	360.54	136.54	160.48	650.45	0.62	0.14	0.75	0.14	4.98	0.21	1.42	0.42
			1	2	3	2	0.081	0.315	1.425	3.245	6.118	5.559	0.019	0.064	0.365	0.364	0.587	0.566	0.0041	0.101	0.099	0.322	0.215	2.4	0.211	33.94	9.5	4.65	6.38	29.27	29.16	29.31	28.54	528.87	210.48	210.45	950.45	0.61	0.16	0.82	0.12	5.87	0.17	1.26	0.45
			1	2	4	2	0.094	0.326	1.426	3.547	5.886	7.443	0.016	0.053	0.312	0.662	0.745	0.512	0.004	0.092	0.185	0.315	0.312	3.2	0.175	40.12	10.7	4.66	7.08	32.23	30.81	28.15	29.64	490.45	190.28	280.45	945.45	0.59	0.13	0.97	0.16	5.77	0.17	1.56	0.52
			1	2	5	2	0.088	0.424	1.624	2.885	6.668	6.667	0.017	0.148	0.365	0.487	0.669	0.523	0.0042	0.093	0.196	0.326	0.412	3.2	0.169	44.8	14.4	4.5	7.07	31.84	31.54	28.43	31.25	520.12	251.23	245.65	1030.45	0.68	0.13	1.12	0.21	7.13	0.19	1.58	0.47
			1	2	6	2	0.072	0.345	1.759	4.115	7.125	7.226	0.016	0.081	0.417	0.664	0.782	0.663	0.0034	0.117	0.203	0.342	0.039	2.5	0.21	45.82	13.9	6.37	8.75	33.26	32.86	28.47	31.78	525.45	200.14	260.48	970.58	0.63	0.16	1.21	0.21	5.67	0.26	1.74	0.61
			1	2	7	2	0.073	0.456	1.789	3.758	8.025	9.227	0.018	0.087	0.405	0.624	1.11	0.689	0.0042	0.112	0.21	0.424	0.51	2.7	0.211	50.55	14.6	6.39	9.82	33.59	32.17	28.64	31.69	532.26	190.15	265.48	1000.25	0.72	0.17	1.41	0.23	6.76	0.23	1.91	0.55
			1	3	1	1	0.075	0.51	2.112	6.562	12.559	13.225	0.015	0.099	0.355	1.254	1.264	0.996	0.0033	0.132	0.462	0.588	0.066	6.3	0.421	62.34	22.8	9.21	11.75	40.18	40.12	35.34	38.54	344.52	570.64	660.26	1580.45	0.92	0.16	1.65	0.24	10.12	0.24	1.98	0.63
			1	3	2	1	0.066	0.375	1.524	3.771	7.336	6.335	0.016	0.057	0.352	0.815	0.815	0.712	0.004	0.089	0.196	0.299	0.021	2.7	0.21	41.88	10.7	7.3	8.96	33.58	33.96	30.94	32.59	225.34	360.12	410.25	990.25	0.67	0.15	0.86	0.14	7.18	0.18	1.63	0.48
			1	3	3	1	0.078	0.415	1.632	4.112	6.776	8.559	0.018	0.11	0.364	0.669	0.814	0.635	0.0038	0.056	0.231	0.34	0.032	2.6	0.198	43.26	12.9	7.89	9.76	36.34	34.56	30.63	34.15	240.12	375.18	352.15	960.45	0.65	0.14	1.14	0.18	7.16	0.19	1.67	0.39
			1	3	4	1	0.08	0.415	1.784	3.889	7.669	8.557	0.015	0.069	0.411	0.765	1.128	0.715	0.0042	0.057	0.322	0.411	0.048	2.4	0.188	48.77	14.2	8.22	9.66	36.15	37.48	30.45	35.43	253.24	345.66	440.56	1046.25	0.71	0.17	1.16	0.17	7.24	0.19	1.73	0.47
			1	3	5	1	0.074	0.445	1.698	4.658	7.662	10.226	0.017	0.057	0.426	0.912	1.134	0.655	0.0036	0.082	0.314	0.412	0.051	4.1	0.248	50.61	17.3	8.46	10.74	36.92	36.27	30.18	34.72	270.45	378.24	390.45	1068.26	0.78	0.16	1.32	0.15	8.17	0.25	1.86	0.48
			1	3	6	1	0.078	0.47	1.598	5.125	8.775	11.223	0.019	0.085	0.388	1.223	1.112	0.945	0.0045	0.087	0.334	0.421	0.039	3.8	0.324	53.96	15.6	8.99	12.23	37.49	38.16	31.26	36.46	238.2	382.59	490.88	1123.25	0.93	0.15	1.38	0.2	9.15	0.16	2.11	0.46
			1	3	7	1	0.099	0.598	2.154	4.448	8.553	11.541	0.015	0.119	0.377	1.117	0.845	1.112	0.0039	0.122	0.352	0.436	0.062	3.9	0.326	56.74	16.8	7.55	11.46	37.98	38.23	31.49	36.34	280.42	385.46	560.12	1230.15	0.92	0.14	1.36	0.17	8.88	0.29	2.13	0.66
			1	3	1	2	0.075	0.486	1.981	5.224	9.886	10.559	0.016	0.099	0.433	1.229	1.214	0.81	0.0043	0.12	0.328	0.488	0.049	5.1	0.247	57.15	19.3	7.44	12.35	35.26	36.32	31.26	33.48	661.23	307.56	470.45	1478.25	0.9	0.18	1.68	0.26	7.96	0.28	1.23	0.61
			1	3	2	2	0.092	0.299	1.124	1.785	3.557	4.228	0.017	0.086	0.325	0.225	0.512	0.312	0.0044	0.066	0.11	0.199	0.024	3.2	0.162	37.45	8.6	5.53	5.86	28.21	27.46	27.46	26.95	463.25	125.67	160.45	780.45	0.56	0.13	0.77	0.14	6.33	0.21	1.43	0.43
			1	3	3	2	0.078	0.345	0.998	3.332	4.556	6.225	0.015	0.097	0.241	0.396	0.659	0.355	0.0038	0.065	0.211	0.275	0.016	3.1	0.174	36.22	10.5	4.66	6.49	29.34	30.26	28.47	28.5	499.25	165.58	180.45	850.29	0.62	0.16	0.81	0.12	6.12	0.17	1.38	0.37
			1	3	4	2	0.069	0.365	1.123	2.886	5.996	7.554	0.018	0.056	0.322	0.454	0.711	0.499	0.0036	0.09	0.215	0.311	0.032	3.1	0.148	44.99	14.3	5.56	7.44	31.69	31.48	28.64	30.67	500.12	150.18	258.32	930.45	0.71	0.13	1.02	0.09	7.12	0.16	1.61	0.37
			1	3	5	2	0.095	0.344	1.754	2.991	6.881	8.335	0.016	0.071	0.398	0.465	0.812	0.456	0.0042	0.084	0.164	0.362	0.031	2.5	0.187	43.28	13.7	6.36	8.06	31.44	34.52	30.26	32.16	500.14	148.57	280.46	888.59	0.73	0.16	1.1	0.17	6.66	0.21	1.66	0.53
			1	3	6	2	0.088	0.454	1.659	4.118	7.336	8.554	0.016	0.123	0.402	0.623	0.815	0.722	0.0047	0.075	0.211	0.344	0.038	4.1	0.167	50.12	14.3	6.64	7.14	33.67	33.66	29.54	31.76	560.12	205.46	252.45	999.15	0.72	0.17	1.31	0.15	5.96	0.17	1.85	0.49
			1	3	7	2	0.099	0.399	1.698	3.556	8.112	8.554	0.017	0.118	0.305	0.785	0.778	0.687	0.0045	0.11	0.322	0.298	0.052	3.6	0.212	51.23	14.7	5.88	9.17	32.68	32.45	30.01	31.75	560.23	185.46	261.33	988.12	0.8	0.18	1.41	0.18	7.82	0.23	1.97	0.6
			2	1	1	1	0.078	0.533	2.128	6.074	11.427	13.631	0.017	0.149	0.44	1.277	1.455	1.046	0.0036	0.151	0.484	0.587	0.073	6.2	0.312	61	21.9	9.64	12.2	38.7	38.84	33.05	35.96	305.39	573.45	606.14	1455.2	1.02	0.19	1.5	0.21	8.83	0.26	2.29	0.55
			2	1	2	1	0.083	0.334	1.694	3.583	6.742	7.309	0.02	0.085	0.344	0.817	0.661	0.576	0.004	0.114	0.262	0.288	0.028	3.4	0.163	37	11.4	6.02	8.12	33.44	34.15	30.42	33.1	240.35	333.2	367.36	939.81	0.76	0.16	1.02	0.15	5.98	0.23	1.1	0.44
			2	1	3	1	0.075	0.383	1.065	4.185	7.465	7.285	0.022	0.098	0.341	0.976	0.734	0.692	0.0038	0.115	0.233	0.318	0.021	3.6	0.237	36.94	11.6	7.84	8.84	34.85	33.96	30.04	33.56	267.72	362.67	359.47	968.65	0.79	0.17	0.93	0.13	7.91	0.18	1.04	0.45
			2	1	4	1	0.09	0.443	1.316	4.495	7.52	7.998	0.018	0.069	0.3915	0.893	0.631	0.637	0.0045	0.103	0.216	0.334	0.056	3	0.229	37.06	13.9	7.31	9.26	36.31	34.45	30.96	34.11	274.19	346.35	382.28	909.01	0.75	0.16	1.11	0.14	6.81	0.18	1.5	0.51
			2	1	5	1	0.1	0.36	1.318	4.926	8.288	10.428	0.024	0.054	0.3685	0.73	0.599	0.762	0.005	0.119	0.249	0.418	0.052	3.4	0.252	40.57	15.7	7.17	10.24	36.4	36.42	30.44	34.83	275.18	369.1	426.34	1073.96	0.79	0.18	1.12	0.14	7.18	0.22	1.66	0.56
			2	1	6	1	0.097	0.43	1.682	4.58	8.119	10.55	0.022	0.088	0.379	0.855	0.646	0.816	0.005	0.098	0.336	0.362	0.053	4.2	0.242	47.8	16.1	7.64	11.05	36.28	35.5	30.33	35.04	256.03	388.47	461.38	1173.78	0.92	0.17	1.39	0.19	8.04	0.22	1.75	0.55
			2	1	7	1	0.093	0.368	1.503	4.739	9.422	11.465	0.027	0.103	0.449	0.738	0.783	0.937	0.0049	0.104	0.347	0.454	0.047	4	0.237	47.64	17.5	8.5	10.84	37.68	36.46	30.22	33.98	271.64	387.23	484.69	1137.72	0.94	0.17	1.41	0.2	8.37	0.22	1.93	0.48
			2	1	1	2	0.087	0.445	1.648	4.318	9.974	11.089	0.023	0.137	0.447	0.705	1.304	0.759	0.0046	0.141	0.258	0.512	0.067	4.7	0.235	48.75	17.5	7.56	10.13	35.69	34.46	30.75	34.32	603.65	208.75	457.47	1226.15	0.94	0.14	0.98	0.17	8.02	0.17	2.06	0.52
			2	1	2	2	0.08	0.343	1.291	2.19	4.636	5.536	0.016	0.054	0.257	0.393	0.454	0.255	0.0036	0.084	0.068	0.257	-0.018	2	0.109	29.96	8.5	4.38	4.86	27.24	26.85	26.67	28.05	384.68	135.72	140.03	665.93	0.67	0.16	0.72	0.09	5.48	0.16	1.36	0.36
			2	1	3	2	0.077	0.34	1.277	2.538	4.903	6.196	0.025	0.052	0.309	0.516	0.573	0.461	0.0045	0.091	0.143	0.247	0.019	2	0.129	30.6	9.5	5.71	6.24	29.64	27.89	29.86	28.36	505.38	182.16	209.05	883.12	0.69	0.15	0.91	0.1	5.94	0.17	1.39	0.46
			2	1	4	2	0.098	0.348	1.388	3.084	5.435	5.881	0.024	0.118	0.255	0.577	0.66	0.503	0.0046	0.074	0.165	0.23	0.033	2.3	0.17	37.33	11.5	4.72	7.03	32.3	31.09	28.53	30.51	542.63	183.28	220.26	940.71	0.7	0.15	1.03	0.15	6.64	0.19	1.49	0.5
			2	1	5	2	0.083	0.358	1.16	3.236	5.925	7.979	0.022	0.114	0.35	0.462	0.684	0.549	0.0052	0.13	0.137	0.284	0.037	2.8	0.109	39.7	12.7	4.7	6.74	32.72	32.44	29.58	31.98	475.53	184.44	255.94	925.55	0.73	0.17	1.12	0.16	6.53	0.21	1.55	0.51
			2	1	6	2	0.099	0.364	1.115	3.198	7.779	8.718	0.022	0.063	0.319	0.644	0.789	0.646	0.0045	0.088	0.222	0.381	0.047	3	0.141	44.43	14.3	5.3	9.03	33.54	33.74	29.24	31.34	501.76	175.18	301.26	985.3	0.74	0.17	1.13	0.15	6.96	0.18	1.68	0.48
			2	1	7	2	0.099	0.371	1.556	3.723	7.748	7.81	0.021	0.098	0.336	0.574	0.781	0.566	0.0053	0.102	0.252	0.322	0.052	3.6	0.133	45.09	15.5	5.75	10.12	33.26	34.66	29.53	31.71	565.74	191.74	235.87	988.37	0.83	0.16	1.32	0.16	7.67	0.2	1.92	0.52
			2	2	1	1	0.074	0.512	1.864	6.016	11.366	13.432	0.016	0.164	0.405	1.305	1.318	1.058	0.0038	0.124	0.423	0.549	0.06	5.9	0.333	60.5	21.5	9.2	11.93	38.75	37.05	32.49	35.51	301.83	562.57	620.78	1475.95	0.99	0.16	1.22	0.22	9.74	0.21	2.32	0.51
			2	2	2	1	0.074	0.306	1.29	3.602	6.461	7.752	0.017	0.074	0.305	0.881	0.639	0.519	0.0041	0.098	0.237	0.255	0.025	3.2	0.204	38.59	10.5	5.74	7.84	33.55	32.94	28.04	31.64	241.67	346.02	357.91	935.25	0.77	0.17	1.17	0.15	6.46	0.17	1.57	0.44
			2	2	3	1	0.081	0.36	1.44	4.239	7.796	8.379	0.023	0.04	0.351	0.689	0.788	0.625	0.0036	0.108	0.238	0.32	0.027	2.8	0.277	41.26	12.5	6.53	8.44	33.04	35.23	30.34	32.02	248.53	365.56	406.02	1021.6	0.65	0.15	1.16	0.15	6.4	0.18	1.54	0.45
			2	2	4	1	0.084	0.378	1.566	4.14	8.758	10.076	0.02	0.057	0.332	0.849	0.724	0.624	0.0044	0.092	0.25	0.368	0.042	3.1	0.248	43.02	13.9	7.78	8.95	35.08	33.82	30.33	34.3	265.23	378.26	444.06	1093.65	0.7	0.15	1.11	0.11	7.61	0.25	1.76	0.54
			2	2	5	1	0.075	0.466	1.523	3.916	9.286	9.021	0.023	0.13	0.372	0.562	0.867	0.674	0.0051	0.089	0.272	0.365	0.041	3.4	0.195	43.28	15.8	6.6	10.23	36.06	34.8	29.56	33.81	263.83	377.04	378.99	1018.21	0.73	0.14	1.17	0.16	6.92	0.17	1.6	0.58
			2	2	6	1	0.084	0.381	1.683	4.167	9.955	10.942	0.022	0.115	0.437	0.664	1.127	0.801	0.0047	0.138	0.253	0.398	0.045	3.7	0.224	52.34	16.9	6.25	11.46	37.13	36.72	30.01	34.59	267.1	375.19	504.57	1204.82	0.8	0.16	1.21	0.13	8.73	0.21	1.76	0.67
			2	2	7	1	0.098	0.417	1.768	4.761	9.607	9.684	0.026	0.112	0.362	0.664	1.224	0.773	0.0041	0.103	0.349	0.394	0.048	4.8	0.259	50.33	16.7	7.46	10.74	36.06	36.21	32.06	34.22	243.57	460.17	519.15	1180.28	0.88	0.16	1.45	0.18	7.6	0.23	2.24	0.53
			2	2	1	2	0.078	0.415	1.963	4.604	9.327	11.216	0.018	0.14	0.433	0.45	1.344	0.67	0.0038	0.106	0.297	0.55	0.047	4.9	0.276	50.16	18.5	5.7	10.23	36.28	36.61	31.09	33.96	545.16	231.09	461.13	1303.77	0.88	0.18	1.46	0.18	7.73	0.26	2.54	0.66
			2	2	2	2	0.091	0.281	1.353	2.305	4.34	5.444	0.019	0.054	0.276	0.427	0.511	0.357	0.0044	0.095	0.076	0.215	0.017	2.2	0.144	34.3	8.7	3.79	4.98	27.2	27.99	26.19	26.44	351.82	131.64	152.68	643.23	0.52	0.16	0.83	0.1	5.9	0.15	1.24	0.36
			2	2	3	2	0.075	0.313	1.349	2.217	5.092	6.621	0.017	0.082	0.281	0.556	0.615	0.37	0.0037	0.073	0.169	0.252	-0.177	1.8	0.105	35.26	11.1	5.67	6.42	30.73	28.74	27.89	29.82	531.93	202.24	191.69	925.21	0.67	0.14	0.76	0.1	6.55	0.21	1.36	0.41
			2	2	4	2	0.078	0.34	1.29	3.171	6.41	6.167	0.022	0.095	0.284	0.45	0.577	0.416	0.0046	0.078	0.215	0.243	-0.26	2.2	0.157	39.48	11.7	5.62	6.12	30.77	32.19	27.45	30.9	475.59	182.96	258.49	932.77	0.67	0.17	1.17	0.14	6.67	0.19	1.68	0.44
			2	2	5	2	0.092	0.394	1.422	3.785	6.274	8.005	0.025	0.05	0.321	0.601	0.821	0.475	0.0048	0.099	0.166	0.302	-0.342	3	0.167	42	13	6.1	7.53	32.56	32.16	26.97	29.91	522.64	246.63	231.77	987.59	0.76	0.15	1.06	0.15	6.41	0.21	1.68	0.53
			2	2	6	2	0.102	0.321	1.611	2.951	6.709	8.918	0.02	0.077	0.355	0.488	0.844	0.643	0.0052	0.097	0.167	0.334	0.053	3.7	0.15	46.78	14.9	4.91	7.65	33.74	34.04	29.93	32.32	514.63	189.2	246.36	965.7	0.67	0.14	1.15	0.17	7.15	0.22	1.64	0.47
			2	2	7	2	0.101	0.43	1.601	3.536	7.505	8.619	0.022	0.117	0.377	0.556	0.736	0.735	0.0046	0.102	0.18	0.4	-0.418	3.5	0.177	48.25	15.8	5.37	8.78	34.61	34.03	29.76	32.57	543.56	193.77	252.2	977.19	0.66	0.15	1.31	0.19	7.48	0.27	1.85	0.49
			2	3	1	1	0.067	0.482	1.778	5.954	12.015	14.881	0.019	0.137	0.497	1.172	1.514	1.196	0.0039	0.118	0.4	0.618	0.076	5.9	0.319	64.06	24	8.39	13.25	38.52	39.08	33.66	37.1	336.98	565.88	620.28	1518.11	1.04	0.18	1.59	0.18	9.12	0.22	2.34	0.53
			2	3	2	1	0.088	0.351	1.436	3.453	6.498	8.433	0.02	0.111	0.346	0.595	0.761	0.518	0.0038	0.099	0.23	0.363	0.017	3.7	0.13	44.52	11.9	6.24	7.64	33.62	35.14	31.38	33.61	221.94	356.32	386.01	969.75	0.75	0.17	1.14	0.12	6.16	0.22	1.49	0.44
			2	3	3	1	0.084	0.373	1.518	3.596	7.678	7.177	0.022	0.066	0.38	0.831	0.752	0.663	0.0044	0.144	0.225	0.334	0.02	3.6	0.212	42.54	13.9	8.19	8.64	35.36	35.44	30.37	33.41	238.06	371.54	328.83	945.41	0.79	0.16	1.06	0.12	6.02	0.25	1.59	0.43
			2	3	4	1	0.076	0.363	1.426	4.519	8.385	9.727	0.021	0.103	0.341	0.835	0.704	0.607	0.0036	0.147	0.198	0.353	0.042	3.8	0.264	46.03	16.2	7.54	8.9	35.15	36.32	31.95	33.73	249.24	335.06	431.52	1009.05	0.83	0.15	1.14	0.15	8.16	0.23	1.63	0.53
			2	3	5	1	0.086	0.431	1.732	4.328	8.984	8.802	0.021	0.143	0.366	0.84	0.692	0.765	0.0044	0.136	0.242	0.354	0.045	3.1	0.236	48.19	16.3	7.52	10.26	37.28	37.73	32.62	35.62	268.97	368.38	387.19	995.42	0.82	0.18	1.22	0.17	7.55	0.23	1.78	0.52
			2	3	6	1	0.082	0.458	1.782	4.805	9.379	9.127	0.019	0.137	0.368	0.699	0.804	0.771	0.0035	0.127	0.322	0.401	0.049	4.4	0.196	54.44	16.8	9.41	11.57	38.31	37.54	32.94	35.44	235.48	377.41	476.76	1078.09	0.83	0.19	1.34	0.16	8.13	0.32	1.77	0.44
			2	3	7	1	0.075	0.568	1.494	5.61	10.039	9.923	0.027	0.179	0.459	0.841	1.273	0.796	0.0049	0.11	0.29	0.418	0.052	4.9	0.2	54.46	18	8.69	12.34	38.22	36.77	32.71	35.46	272.64	380.22	514.36	1163.09	0.98	0.16	1.34	0.15	9.62	0.25	1.63	0.6
			2	3	1	2	0.091	0.41	1.681	4.322	10.268	12.101	0.022	0.115	0.359	0.509	1.08	0.704	0.0039	0.114	0.26	0.572	0.051	4.1	0.353	56.05	21.3	6.4	10.45	36.94	35.48	29.74	34.86	658.05	301.6	430.71	1351.35	0.82	0.16	1.44	0.18	8.76	0.22	1.21	0.51
			2	3	2	2	0.078	0.333	1.246	2.385	4.757	4.862	0.023	0.062	0.241	0.471	0.442	0.228	0.0042	0.08	0.07	0.215	0.008	2	0.142	38.55	9.6	4.21	5.34	29.89	25.74	25.74	27.89	461.11	129.89	155.55	715.45	0.64	0.15	0.83	0.12	5.49	0.17	1.29	0.35
			2	3	3	2	0.084	0.333	1.356	2.142	6.184	5.525	0.021	0.061	0.271	0.504	0.557	0.459	0.0044	0.081	0.101	0.251	0.024	1.9	0.154	35.38	8.7	5.56	7.11	30.86	29.04	27.33	29.94	502.17	172.9	158.13	828.19	0.7	0.14	0.69	0.14	6.92	0.19	1.32	0.43
			2	3	4	2	0.085	0.315	1.573	3.42	6.244	6.222	0.016	0.096	0.274	0.596	0.653	0.517	0.0042	0.08	0.147	0.283	0.03	1.9	0.152	47.81	12.9	5.96	6.56	33.31	32.62	29.66	31.79	507.7	148.58	245.6	880.05	0.61	0.15	0.88	0.15	5.92	0.24	1.43	0.43
			2	3	5	2	0.079	0.342	1.518	3.381	6.585	6.453	0.024	0.091	0.366	0.583	0.698	0.612	0.0046	0.122	0.146	0.348	0.021	2.9	0.153	44.72	15.1	5.52	6.34	33.36	32.58	29.64	31.78	493.54	142.71	246.66	923.49	0.59	0.14	1.06	0.15	6.42	0.17	1.6	0.45
			2	3	6	2	0.094	0.404	1.513	2.936	6.518	7.442	0.026	0.067	0.32	0.585	0.887	0.564	0.0043	0.125	0.177	0.336	0.048	2.9	0.193	47.48	16.1	5.64	8.46	34.43	34.84	28.36	33.08	551	200.22	246.21	1016.31	0.6	0.15	1.19	0.17	6.96	0.23	1.69	0.51
			2	3	7	2	0.107	0.411	1.766	4.684	6.682	8.672	0.029	0.076	0.495	0.621	0.924	0.769	0.0057	0.108	0.156	0.358	0.046	3.2	0.168	49.57	16.1	6.48	10.23	34.12	34.55	28.99	32.51	568.49	181.12	257.69	1026.2	0.76	0.14	1.29	0.14	7.46	0.19	1.81	0.54
